# Supplementary material for: A New Opportunity for “Old” Molecules: Targeting PARP1 Activity through a Non-Enzymatic Mechanism
Source: Int J Mol Sci. 2023 May 16;24(10):8849. doi: 10.3390/ijms24108849 (PMC10219095; doi:10.3390/ijms24108849)
Supplement: Supplementary file 1 [file ijms-24-08849-s001.zip]

Archive with 1 entries (1 files):
- ijms-2378662-supplementary.pdf
